# Supplementary material for: Comparative transcriptomic analysis and functional characterization reveals that the class III peroxidase gene TaPRX-2A regulates drought stress tolerance in transgenic wheat
Source: Front Plant Sci. 2023 Feb 15;14:1119162. doi: 10.3389/fpls.2023.1119162 (PMC9976582; doi:10.3389/fpls.2023.1119162)
Supplement: Supplementary Table 3 — Primers used for analysis. [file Table3.xls]

## Sheet: sheet
Table S3：Primers used for analysis.
Gene	Sequence-F (5´→3´)	Sequence-R (5´→3´)
TaPRX12	CAGCGATGGCGTCCAGAGCA	CCGGCTTAACGGTCACTCACT
18SrRNA	GTGACGGGTGACGGAGAATT	GACACTAATGCGCCCGGTAT
RD22	GTTCTCCGCCGCCAATCT	GTGTTTTCCAGCCTACCG
TLP4	GGGCAGTGGTTGCGTAGTG	GAGGGCGACAAAGCAGACG
ABAI	CTGGAGGCGTTCGTCATC	CTGCTGTGGTCTGGTCGG
GLP4	TCCTTGCTGTTCTTCTTGCG	GGCTTGTGGGGTTGGGTTGA
GST22	GGGATTGGGGCAGGAG	TCGGGAGGGAGGAAGC
FeSOD	GAAGCTTGAGGTGGTTCACA	TAAGCATGCTCCCACAAGTC
CuSOD	GTTGTTGGGAGAGCGTTTGT	GCAAGTCTTCCACCAGCATT
CAT	GAGTCGCTCCACATGTTCAC	TTCACCAGCGTGTAGGTGTT
APX	GGCTAATGCTGGTCTTGTGA	GCACTGGCAAGTTGAAACAG
DE6	GGCGGCAGGAGGAAGA	TGTGCGGCTGGGTGTC
TraesCS1A02G037800	CTCATCAGATTTCTTAACGCCG	CACGTTGGTGTTGAGAAGTTTG
TraesCS3B02G375100	GTACAACAACATGTACCGCATC	CGTAGTTGTACTCGAAGCTTTG
TraesCS2A02G145800	TTCGGTTTTTGTTCTCGTCATC	GGTTTTCTAGTTGAGGGACCAT
TraesCS5D02G230700	GATACGTGTAATGTGGAACGTG	TAGAACGGTAGCCATGCTCATA
TraesCS7B02G298900	CGAAAGAAGCTCTCTGAAATGG	GCTTCAACGAATATCTTTGGCT
TraesCS1A02G424100	TTTACACCTTGTCCTAACCCTC	AGGAATTCATCGATTGCACTTG
TraesCS2D02G027700	CAAACTTAGACGTCGCACATAG	GATCTTGAAGTAGTAGTCCGGG
TraesCS2A02G177500	ACACAGTCAGTTGAGTCGATTC	GTAGATATCCGCCTCGAACAG
TraesCS7B02G038200	CATAAACCACAAGTGATCGACC	TGAGCATAACTAGTGCAGAGAG
TraesCS4B02G195000	GGTGAAGACGTGCATATGTATG	GAATGGCATACGTACGAGACTA
TraesCS7D02G464600	CCATGATCAAGATGGGCAACAT	TTCGACGATTGATCAACTGTTG
TraesCS6A02G047500	CATCTACAACGGCACTAACATC	GATAGTAGGCGTTGTCGAAGAG
TraesCS5B02G358800	CTTCTGTACCGTCAGATCCTG	CTTCTTGGCCTTGGGAACATAG
TraesCS4D02G270000	CGATCAAGTTCCTCAGAGAGAA	AGAAGGAATGATAGAGCTACAGC
TraesCS5A02G374000	CATCACCGAGAATTATGTCGTC	GACTCGTTGAAGATGGAGTCG
TraesCS2A02G123000	GAAGCGAGCTCCTGAAATAAAT	TCCGGTGCAATACAATACTCTT
TraesCS4A02G114400	ATCGGATGTTCATTCGTTTGTC	CAGTTTAACAAGCTCGATCCAC
TraesCS4B02G189800	CATTTGACCACCTCGTTTCTTC	TCTTGAATCTTTGGACAAGGGA
TraesCS6B02G298500	CCATCTTCAAGACGCATATCCT	CTGAGTAACAAGCACGAACTTC
TraesCS1B02G441400	GGTGCAGTTGTAGGAGCTTAAT	CAGACTACTTACCAGCTAGTGC
TraesCS4D02G210900	ACTATCGTCTGTGATCCTTGAC	CTCGAGAAAGTTTCTTGACACG
TraesCS1B02G229400	CTGAACAAACATTCCACGGATT	CAAGATCGTTCCTCATTCGAAC
TraesCS1B02G018200	AGTTCATAGGCAATGTCGAGAC	CAAGAAAGGGCTTCCTGGTAG
TraesCS3A02G363700	AGGTGAAGGAGCTTAATTTCCA	TGTTGATAAGCTTCCGGTACTT
TraesCS7D02G265900	CTGCTCAATCAAAGATCCCAAG	ATCGACTATCACTGCATCGTAG
TraesCS2B02G457600	CTTGGCACTGAATGATGCTATC	GCTTATTTCTGCACTTAGCCTG
TraesCS7D02G277500	CTTTCCCCATGAAGCTGTACAA	CGAACGACCTCGAATAGAAGTA
TraesCS6D02G272400	GTTCAAGAAGATCCTGGGCTAC	GAATATCTCCTCCTGAGCGATC
TraesCS6B02G056800	CAAAGTTTACACACAGAACGGT	GGAGGATTTACGCTGAATGTTC
TraesCS3B02G234100	GGAAGATCATGGAGCACTACAA	CAATGCCTCACATTTTGCTTTC
TraesCS4A02G455000	CTCATCATCGTGGAGTACCTTG	AGGGAACATCTTGTTGTCGATA
TraesCS5A02G213600	GGCATCCAAACTATCAAATCCC	CAGTGTCAGAAATTTCATGGCA
TraesCS3B02G097800	GAAGCAGCACTCCGTATTCTC	TAGATGGGCGTCTTCCTGAAAT
TraesCS7D02G383500	GATACCTGCAAGATGAGCTCAG	GTTCATGAAGGTGGTAGGTAGG
TraesCS6D02G272400	GTTCAAGAAGATCCTGGGCTAC	GAATATCTCCTCCTGAGCGATC
TraesCS1B02G133900	GATCCACGACCTGGTGTATTAC	ATGGTGAAGAGCATGATGTCG
TraesCS5A02G378300	ACGTAGTGTCCATTCCAAGATT	GTAGTGCGTAAACAGTGACATG
TraesCS6B02G141300	CAGCTTCTATGCAAAAGGATGT	GTGCAGAAGACATATCAACTTCG
TraesCS1A02G334900	TCAGTTGCGTACGTTGTAGTAT	CGCAAGTGAATGTCAAGTAGAG
TraesCS7A02G418100	CGAGATCCTCTGCAGATGAG	AAGAAGAAGGAAGGAGGAGATC
TraesCS1A02G037800	CTCATCAGATTTCTTAACGCCG	CACGTTGGTGTTGAGAAGTTTG
TraesCS4A02G294400	AGCGAGCTTCTAGAACCTTCTA	GTCGACGTCTCCATGTATGTAT
TraesCS2A02G486100	TCATGCACAAGGGGAGAAATTA	GAACAACGAGAAAACGCATGA
TraesCS1B02G232100	TTGATCGATCGCATGCATGTAT	CTCTCGTCCAGTACACAAGTTT
TraesCS5D02G041100	CTTGAGGACACGACGTTGTAT	GATGTACGGTTCAACACAACAG
TraesCS6D02G302300	GTTGGTCATCGATGATTTCAGG	GTCGATCAAATAACCATGAGCC
TraesCS7B02G107800	TTCTCAGCCGCTGCATCAAA	CCGTAGAAGATGGTCATCTGTG
TraesCS4D02G295800	CTCGCCTCATATATACGGATGC	TCTGGATGTGACATGAAGTTCA
TraesCS5B02G307100	CGCCTATTCCATGGTCATCAT	CCGACAAATCTTGAGATTGACG
